# Supplementary material for: Comparison of the Cancer Gene Targeting and Biochemical Selectivities of All Targeted Kinase Inhibitors Approved for Clinical Use
Source: PLoS One. 2014 Mar 20;9(3):e92146. doi: 10.1371/journal.pone.0092146 (PMC3961306; doi:10.1371/journal.pone.0092146)
Supplement: Table S5 — IC50s of 25 kinase inhibitors on 44 cell lines. (XLSX) [file pone.0092146.s013.xlsx]

## Sheet: legend
Uitdehaag et al. supplementary Table S5
Table S5
list of IC50 values measured in the 44 cell line panel. IC50s in nanomolar.
data were generated at the Netherlands Translational Research Center: www.ntrc.nl

## Sheet: table S5_cellpanel_data
Compound	5-Fluorouracil	Afatinib	Axitinib	Bortezomib	Bosutinib	Cabozantinib	Cisplatin	Crizotinib	Dabrafenib	Dasatinib	Docetaxel	Doxorubicin	Doxorubicin	Doxorubicin	Erlotinib	Etoposide	Everolimus	Fasudil	Gefitinib	Imatinib	Lapatinib	Nilotinib	Pazopanib	Ponatinib	Regorafenib	Ruxolitinib	Sorafenib	Sunitinib	Temsirolimus	Tofacitinib	Trametinib	Vandetanib	Vemurafenib	Vincristine
769-P	4741.3	2228.49	6745.98	18.2716	1241.4	30011	>31600	2962.72	10874.9	54.5264	10.3804	112.87	142.333	143.702	20159.8	815.27	372.622	>31600	11367.5	11037.6	8797	>31600	5987.77	1799.15	2897.26	18400.3	12658.5	2662.03	9.27343	>31600	84.7032	1222.89	>31600	12.8312
786-0	2206.81	2723.15	9117.39	15.3218	2203.85	28692.9	15051.8	3880.02	3296.69	358.991	17.1603	124.939	112.628	102.782	6132.44	3681.78	203.73	>31600	11271.6	11269.2	11500.7	1106.77	8098.78	1872.06	7286.5	>31600	11718.5	2618.6	427.921	>31600	25803.8	4364.5	22624.4	42.4084
A-172	987.268	2947.29	1564.01	4.63262	3685.51	14572.1	>31600	1697.9	3501.29	99.4331	3.24897	92.6799	111.443	94.549	>31600	11080.2	49.9886	>31600	14137.4	12846.9	13796.9	9782.36	13105.2	626.072	3952.65	31504.5	22647.5	3280.92	10.3494	>31600	110.377	3699.4	>31600	5.29572
A-204	1417.52	2215.31	165.008	2092.81	5686.83	81.5	>31600	2461.42	4690.44	21	3.10931	80.9407	53.5252	38.5629	5156.69	653.223	11925.5	>31600	12006.6	158.576	10567.2	583.751	228.574	92.0787	3013.78	>31600	1619.97	4080	2473.39	>31600	631.015	2498.32	>31600	13.0192
A375	3661.13	1283.57	5653.93	13.1578	2001.74	>31600	13297.7	1075.04	26.1066	518	5.51776	37.9294	34.6425	50.702	5046.05	397.379	18712.1	19703.2	12030.5	11526.5	14948.2	9581.42	16708.6	1138.04	3562.5	>31600	28667	1546.71	>3160	>31600	12.6464	3272.23	3977.62	5.4571
A-427	1819.19	2895.82	1937.48	10.7733	2321.22	14262	>31600	671.651	3449.48	2178	3.50015	26.9478	30.6755	40.451	>31600	346.585	94.4588	>31600	10887.8	11785.4	12705.9	6731.91	7304.14	352.145	8733.07	11744.6	7780.04	1057.25	96.224	>31600	16.6038	2551.83	>31600	2.26506
A-498	1696.62	2729.55	3207.45	5.94886	1512.91	24093.3	23293.8	2240.23	2282.94	680.656	12.9916	96.1707	92.3598	91.3578	4974.01	1008.33	1239.53	>31600	6966.53	15542.1	9966.99	5045.38	11052.4	1316.64	3409.3	>31600	18729.8	1972.03	1521.29	>31600	22271	3306.99	20616.5	20.4858
A-549	1180.28	3164.04	2515.99	9.07734	2379.05	18459.9	15568.9	1180.71	4118.13	10196.3	2.14221	82.3406	76.2096	68.4137	2416.2	858.57	731.65	>31600	12555.2	16605.6	15566	7288.98	14761.6	1148.1	2916.93	21910.1	21212.9	2261.62	745.934	>31600	56.735	5486.71	29218.1	24.1898
ACHN	2449.56	297.371	3923.95	9.52619	808.428	20928.7	13462.8	2235.69	1153.64	48.0676	20.5558	61.368	49.3211	84.3649	1366.52	1171.67	15096.9	>31600	3706.26	18377.2	5792.39	12333.7	9329.02	639.527	1820.64	>31600	17498.5	1315.67	>3160	>31600	495.625	2277.38	24038.2	53.8808
AN3 CA	7344.32	2781.16	628.931	12.5641	8014.9	6026.15	27539.9	1717.06	>31600	3549.13	0.902117	74.5465	81.3669	93.6001	4289.16	3175.71	104.11	29848.4	15091.2	24193	12013.7	26112.5	288.664	123.807	5839.79	9879.04	9967.82	1513.3	792.096	>31600	13581.4	488.608	>31600	1.28724
AU-565	1006.8	12.7667	7025.11	17.8328	4033.59	20108.5	15188.7	7794.09	5915.15	7070.4	2.2225	72.9152	93.5539	78.6836	2742.29	993.357	27270.7	>31600	819.745	11987.3	137.32	4632.63	6568.68	1415.98	687.456	28325.6	10380.4	3955.79	63.3292	>31600	19376.8	3509.5	>31600	3.20695
BT-20	6337.22	4350.08	11652.9	63.887	8997.3	>31600	>31600	12739.8	>31600	9802	8.65363	189.658	206.652	156.976	>31600	7383.7	6.85164	>31600	>31600	24326.8	17307.9	60114.6	19242	5123.28	3929.91	>31600	25050.1	13201.1	33.2604	>31600	>31600	14631.7	>31600	6.17647
BT-549	1853.28	3266.27	5118.76	244.624	4937.85	30313.4	9547.4	4891.24	5729.24	143.443	2.84552	76.2406	90.0612	90.4672	2759.86	1178.3	58.2779	>31600	15859	15316.2	16711.2	3333.26	7905.02	1850.51	16555.5	>31600	18181.9	4838.24	16.9292	>31600	17695	10034.5	26899.5	2.73236
BxPC-3	5181.31	3689.65	7977.8	28.2063	2743.99	24063.2	20170.5	1389.68	2676.74	204.137	3.35129	172.302	226.813	286.376	4204.74	10703.1	>31600	>31600	4450	12730	6592.06	10097.5	6709.17	817.465	4000.7	16154	11141.6	2286.54	>3160	>31600	29.2201	2095.42	14169	8.94982
C-33 A	4608.63	21.4017	8822.16	13.5005	107.854	19719	13890.5	3039.5	3307.61	8.92718	2.85308	26.2628	26.3236	27.9555	864.931	376.1	20.0989	>31600	614.506	13278.2	445.765	>31600	7900.87	1000.12	1016.23	9396.89	15896.3	1981.92	34.2282	>31600	8.19301	643.111	>31600	4.02479
CAL 27	4067.06	433.875	3288.62	6.15336	1687.46	23396.1	6135.76	1825.42	30802.5	152.907	1.64306	21.2476	20.0492	26.4252	256.023	524.688	2689.95	>31600	56.2726	10355.4	2559.98	9843	18561.9	1724.85	1543.95	>31600	13991.8	3076.38	>3160	>31600	57.9091	1003.77	>31600	2.77559
CCRF-CEM	15115.6	1278.86	1599.9	10.4759	3551.3	19490.8	10508.9	567.353	>31600	7190	6.44928	17.3182	19.7167	16.9256	>31600	106.2	1420.4	>31600	11866.8	11842.8	10108.5	6741.87	10945.9	2251.85	9540.96	29010.2	13029.6	3206.2	14.8869	>31600	28021.7	6653.61	22971.2	3.25766
DLD-1	1031.74	1712.63	8004.54	18.7985	2246.27	22733	>31600	2999.26	3917.71	3402.33	23.1147	436.941	429.368	346.402	3873.59	5639.83	494.564	>31600	7811.65	12892.9	12866.5	7299.38	10480.3	1128.96	3538.63	31131.9	10475.8	3131.2	126.651	>31600	492.652	6068.71	>31600	60.9431
FaDu	1127.63	3.41935	10034.7	20.9617	1933.18	>31600	27297.2	5341.06	4383.71	446	1.1832	45.1633	46.649	56.739	1158.24	1347.06	1167.08	>31600	62.4974	19852.2	901.733	>31600	11544.1	1111.89	1624.54	>31600	16209.1	1996.59	>3160	>31600	13.59	1294.19	>31600	8.09931
HCT-116	1265.49	934.604	2292.43	220.952	2896.62	20925	>31600	1690.91	850.026	14245.9	2.08652	44.1048	61.788	63.6608	8114.7	658.18	19131.2	>31600	13643.4	13140.6	13830.9	5747.54	17424.9	1211.72	3508.36	29996.7	11895.3	2678.96	251.846	>31600	34.6259	9239.67	>31600	5.05692
HCT-15	1839.59	1549.37	7025.88	31.0549	2051.85	21948.3	>31600	4839.5	3332.96	1676	58.035	236.711	254.006	275.754	6310.86	1565	292.427	>31600	9609.97	12310.1	8923.84	6175.42	11767.5	912.937	3146.79	25310.3	9896.24	2105.8	2467.78	>31600	2040.89	7384.35	30618.6	66.4772
Hs 578T	7948.98	3380.09	3257.26	5.27753	3634.37	24181.9	>31600	2747.62	11540.9	78.8428	2.13486	80.1321	88.8969	57.552	7117.41	3996.21	48.5614	>31600	12589	12916.5	14636.5	7429.37	11509.1	1175.12	22558	>31600	21645	3479.93	100.085	>31600	370.599	3912.72	24846.3	2.47589
J82	>31600	3338.29	13885.9	11.2277	4465.55	22908.4	10100.1	5230.26	>31600	2498	15.2217	150.61	143.627	134.535	4536.87	4942.23	432.557	>31600	15373.6	21780.8	15536.1	6332.2	28898.8	1528.28	3266.34	>31600	26453.1	3504.75	25.6685	>31600	>31600	5076.12	>31600	27.6883
Jurkat E6.1	3343.05	870.073	2434.99	17.5788	466.189	11543.8	4846.14	1109.6	3120.45	2386.88	2.09915	25.8019	30.7848	24.3996	22601.7	239.991	63.0059	>31600	8487.06	7245.23	7053.48	11832	4581.31	403.092	2522.28	21517.5	7940.85	1059.83	122.453	>31600	>31600	3950.01	27140.8	2.8518
K-562	5527.89	3265.58	411.22	16.3327	13.5637	3944.1	>31600	252.27	13537	0.47	2.6776	54.6663	70.6421	56.5305	7049.47	1138.14	>31600	>31600	12006.6	94.4581	14201.8	26.0431	12520	6.5	4170.28	26398.1	9459.81	2092.34	>3160	>31600	36.9249	907.899	29855.4	3.18705
LoVo	3199.58	2066.83	1737.78	6.12809	810.732	7628.28	>31600	658.459	1858.51	1576	8.29098	48.8651	55.6606	58.6058	2242.21	739.409	>31600	>31600	4271.85	14368.2	9078.72	7459.25	7385.66	380.105	2696.07	24370.7	11321.4	962.162	>3160	>31600	8.40491	1447.83	31267.2	10.1668
LS 174T	4802.93	1314.09	3652.25	10.0641	1180.12	>31600	8573.48	841.986	>31600	3502	2.22001	22.6515	21.59	46.443	3270.1	218.537	>31600	>31600	11932.5	11703.6	7070.69	6106.91	9939.77	2050.21	3757.39	30803.1	11669.6	3521	88.4352	>31600	36.7972	2807.88	>31600	5.23765
MeWo	4274.57	3773.23	13854.5	10.7745	5603.3	29755.2	>31600	3400.5	6493.05	17021.3	2.6274	203.782	226.478	263.987	9023.67	5234.98	>31600	>31600	14040.2	13552.8	14526	>31600	25366.9	2216.86	30829.8	>31600	20917.7	3416.16	19.4215	>31600	32.9902	5518.84	>31600	8.426
MG-63	3025.73	2831.38	4070.02	5.67676	4205.94	15643.9	8572.83	1728.01	>31600	>10000	1.08212	56.4322	67.4729	86.9538	13332.1	2096.41	453.384	>31600	15321	17585.5	12295.8	8775.84	13467.7	2477.58	3633.32	26156.9	27400	3365.42	2217.31	>31600	119.402	6455.02	>31600	3.53395
MOLT-4	2071.33	921.518	899.859	8.15205	1289.16	12095.8	8085.33	347.271	29088.1	862	1.73697	11.9031	10.6689	12.8708	6336.71	57.1186	152.939	>31600	11158.9	11373.7	8789.4	4360.04	6887.92	976.802	3313.84	21776.7	10476.5	828.293	20.5905	>31600	19299.5	3396.56	31110.8	1.53693
NCI-H460	1586.4	2643.56	2471.51	85.1888	3718.11	28089.2	10026.8	1148.93	2977.54	18967.9	5.57244	21.483	24.9824	20.6602	5532.09	330.521	3973.39	>31600	12784.1	17162	16233.4	6486.45	1632.14	1428.74	3951.91	26983	14076.8	3429.74	47.3834	>31600	14.0655	11918.6	30428.8	35.4698
NCI-H82	1919.16	2232.01	1581.54	28.3297	3501.13	16837.6	19784.3	853.592	2541.95	10251.1	1.37422	51.6841	65.2263	51.8508	20064.3	1008.66	4777.75	>31600	8548.79	10700.3	11745.7	31227.6	8410.17	1102	3585.23	21000.6	11303.8	2276.12	>3160	>31600	24704	7202.46	30441.2	4.29466
OVCAR-3	3463.05	2096.94	18392.9	79.166	3028.28	>31600	>31600	4560.73	5263.98	120	4.00745	258.994	314.344	275.641	5459.73	22399.8	471.125	>31600	16737.6	27023.9	>31600	>31600	>31600	2945.54	3633.27	>31600	>31600	8629.89	>3160	>31600	>31600	3077.24	>31600	3.57548
PA-1	814.414	1901.49	1289.07	4.73537	1255.41	17782.4	1419.18	888.307	2106.46	55	0.942736	3.95617	5.26389	6.46114	4069.94	82.7928	3347.87	>31600	7183.36	7196.48	12382.2	13846.7	10624.2	814.002	2958.82	26900	11735.9	1313.32	1325.34	>31600	435.978	3705.26	10310.5	1.66525
RPMI-7951	1220.86	3583.92	4371.13	6.87096	3227.72	14945.2	9996.41	1531.24	24.2731	34.1167	1.90422	27.7683	32.6934	31.7002	>31600	701.071	1.19743	>31600	13185.4	12849.1	13674.3	7775.11	15051.9	1148.26	5885.4	15568.5	20388.4	3668.56	1.1999	>31600	9.69982	4136.49	20874.4	2.24393
SHP-77	22795	3661.42	5567.6	66.0411	11486.9	>31600	>31600	3114.69	28868.9	>31600	138.277	3592.34	3265.32	1746.05	>31600	>31600	>31600	>31600	13525.4	15939.5	14126.5	>31600	12457.5	6489.93	>31600	31166.4	13612	5694.76	>3160	>31600	>31600	14585	>31600	183.046
SJCRH30	7208.05	2444.81	6087.43	27.0575	4392.7	15208.3	>31600	1088.24	>31600	1293	2.45059	70.657	62.0099	42.8827	>31600	1027.39	28415	>31600	10504.7	12675.9	12279	>31600	9587.5	1107.03	10661.3	25430.2	12080.5	3136.17	>3160	>31600	782.546	4019.9	>31600	< 1.0
SK-N-AS	2581.28	2231.69	4137.86	5.81394	923.18	31049.4	>31600	1308.24	3551.01	636	3.36906	72.2432	72.6505	99.9427	5842.67	1369.44	299.494	>31600	10806.3	10746.9	12746	24035.3	19391.4	1076.07	6426.66	21119.7	28924.5	1865.03	238.209	>31600	9.51885	4233.17	>31600	2.30319
SR	545.532	988.354	593.435	12.102	983.216	24516.1	4452.86	44.1306	2121.53	2998.03	2.16728	5.82946	6.54027	9.89274	4228.59	46.5215	109.339	14561.7	8640.64	11273	7604.29	4309.57	6201.9	835.847	3095.99	4435.16	11836.8	527.156	8.33334	>31600	950.116	4146.36	8857.34	< 1.0
SW48	1862.45	4171.12	2996.09	9.59981	11702.9	12531.7	>31600	1962.16	10640.4	>31600	3.39094	207.557	112.114	120.582	>31600	205.213	18774.8	>31600	>31600	>31600	22787.6	>31600	13123.6	1552.7	1004.89	19505.4	8297.58	3702.4	>3160	>31600	1.2	>31600	>31600	4.22494
SW480	1726.92	3641.97	6306.04	<3.16	10525.7	16223.9	>31600	3607.27	16601.7	2099.98	3.33658	352.586	315.114	369.212	>31600	4648.95	14765.7	>31600	15813.7	18054.8	13225.5	17966.9	10246.9	2171.73	32655.4	>31600	5332	5649.74	17.6556	>31600	574	13763.7	22514.4	7.02577
SW620	4200.02	3355.49	2631.68	4.03761	10580.5	6237.19	>31600	1332.39	2466.72	12379	2.25251	296.061	354.47	445.621	6410.67	4176.65	16673.1	>31600	25073.6	29600.7	21121.5	5296.87	9105.74	799.109	9662.49	28400	5946.02	2535.49	>3160	>31600	1.35042	16388	31563.3	4.73026
U-2 OS	2462.61	2567.82	5730.14	53.185	2621.46	19305.5	>31600	1982.29	>31600	3227.09	7.41366	108.504	115.481	152.581	>31600	3332.21	4251.75	>31600	9980.19	16207.4	12910.6	5377.78	14031.8	1115.37	3084.72	25080.1	15793.7	2240.95	41.3096	>31600	311.407	4089.06	>31600	21.6255
U-87 MG	2459.02	5015.94	10147.6	10.0599	6954	22300.2	>31600	3913.62	>31600	14921.2	11.1284	110.756	89.2754	100.713	>31600	29381.9	651.785	>31600	15807.3	15396.6	10528.4	>31600	23974.3	3097.51	11791.7	>31600	28284	5748.61	453.844	>31600	228.963	7407.34	>31600	4.39513
